# Supplementary material for: The profiling of extracellular vesicle subtypes in Huntington’s disease brains identifies Alix as a novel marker of neuropathology
Source: Acta Neuropathol Commun. 2025 Dec 8;14:39. doi: 10.1186/s40478-025-02187-6 (PMC12896033; doi:10.1186/s40478-025-02187-6)
Supplement: Supplementary file 2 — Supplementary Material 2: Table S1. List of proteins identified by mass spectrometry analysis that met the significance threshold of p < 0.01 with a fold change >2.8. It includes protein identifiers and the category where the differences were found: HD1vsC: HD(1+2) versus Control; HD3vsC: HD(3+4) versus Control; or HD3vHD1: HD(3+4) versus HD(1+2). [file 40478_2025_2187_MOESM2_ESM.xlsx]

## Sheet: All proteins
preferredName	annotation	Uniprot ID	Category	Change	Fold change (log2)	Significance (-log10 p-value)
CRABP1	Cellular retinoic acid-binding protein 1; Cytosolic CRABPs may regulate the access of retinoic acid to the nuclear retinoic acid receptors; Belongs to the calycin superfamily. Fatty-acid binding protein (FABP) family.	P29762	HD1vsC	Increased	4.21623	2.96317
UTP20	Small subunit processome component 20 homolog; Involved in 18S pre-rRNA processing. Associates with U3 snoRNA.	O75691	HD1vsC	Increased	3.36603	2.78216
TLN2	Talin-2; As a major component of focal adhesion plaques that links integrin to the actin cytoskeleton	Q9Y4G6	HD1vsC	Increased	2.97685	3.10756
APP	Gamma-secretase C-terminal fragment 50; Functions as a cell surface receptor and performs physiological functions on the surface of neurons relevant to neurite growth	P05067	HD1vsC	Increased	3.96629	2.07064
SRP19	Signal recognition particle 19 kDa protein; Signal-recognition-particle assembly	P09132	HD1vsC	Decreased	-1.60868	4.32627
FAM186B	Protein FAM186B; Family with sequence similarity 186 member B.	Q8IYM0	HD1vsC	Increased	2.17172	3.38051
ACY1	Aminoacylase-1; Involved in the hydrolysis of N-acylated or N-acetylated amino acids (except L-aspartate); Belongs to the peptidase M20A family.	Q03154	HD1vsC	Increased	3.22296	2.21111
IDH3A	Isocitrate dehydrogenase [NAD] subunit alpha	P50213	HD1vsC	Increased	2.7356	2.61304
SOD3	Extracellular superoxide dismutase [Cu-Zn]; Protect the extracellular space from toxic effect of reactive oxygen intermediates by converting superoxide radicals into hydrogen peroxide and oxygen.	P08294	HD1vsC	Increased	2.41246	2.81612
METTL26	Methyltransferase like 26.	Q96S19	HD1vsC	Increased	2.11581	2.99569
CDH11	Cadherin-11; Cadherins are calcium-dependent cell adhesion proteins. They preferentially interact with themselves in a homophilic manner in connecting cells; cadherins may thus contribute to the sorting of heterogeneous cell types.	P55287	HD1vsC	Decreased	-2.19634	2.89171
MFGE8	Lactadherin short form; Plays an important role in the maintenance of intestinal epithelial homeostasis and the promotion of mucosal healing. Promotes VEGF-dependent neovascularization (By similarity). Contributes to phagocytic removal of apoptotic cells in many tissues. Specific ligand for the alpha-v/beta-3 and alpha-v/beta-5 receptors. Also binds to phosphatidylserine-enriched cell surfaces in…	Q08431	HD1vsC	Increased	2.58206	2.49529
HLA-DPB1	HLA class II histocompatibility antigen	P04440	HD1vsC	Increased	2.4295	2.59274
EHD2	EH domain-containing protein 2; ATP- and membrane-binding protein that controls membrane reorganization/tubulation upon ATP hydrolysis (By similarity). Plays a role in membrane trafficking between the plasma membrane and endosomes. Important for the internalization of GLUT4. Required for fusion of myoblasts to skeletal muscle myotubes. Required for normal translocation of FER1L5 to the plasma mem…	Q9NZN4	HD1vsC	Increased	2.39525	2.5802
TAGLN	Transgelin; Actin cross-linking/gelling protein (By similarity). Involved in calcium interactions and contractile properties of the cell that may contribute to replicative senescence; Belongs to the calponin family.	Q01995	HD1vsC	Increased	2.22126	2.74915
H1-2	Histone H1.2; Histone H1 protein binds to linker DNA between nucleosomes forming the macromolecular structure known as the chromatin fiber. Histones H1 are necessary for the condensation of nucleosome chains into higher-order structured fibers. Acts also as a regulator of individual gene transcription through chromatin remodeling	P16403	HD1vsC	Increased	2.67477	2.16927
PPP3R1	Calcineurin subunit B type 1; Regulatory subunit of calcineurin	P63098	HD1vsC	Increased	2.34568	2.48098
ARRDC1	Arrestin domain-containing protein 1; Functions as an adapter recruiting ubiquitin-protein ligases to their specific substrates. Through an ubiquitination-dependent mechanism plays for instance a role in the incorporation of SLC11A2 into extracellular vesicles. More generally	Q8N5I2	HD1vsC	Increased	2.38791	2.33278
TMEM43	Transmembrane protein 43; May have an important role in maintaining nuclear envelope structure by organizing protein complexes at the inner nuclear membrane. Required for retaining emerin at the inner nuclear membrane (By similarity).	Q9BTV4	HD1vsC	Increased	2.444	2.18072
MAOB	Amine oxidase [flavin-containing] B; Catalyzes the oxidative deamination of biogenic and xenobiotic amines and has important functions in the metabolism of neuroactive and vasoactive amines in the central nervous system and peripheral tissues. MAOB preferentially degrades benzylamine and phenylethylamine; Belongs to the flavin monoamine oxidase family.	P27338	HD1vsC	Increased	1.95928	2.57317
SRSF3	Serine/arginine-rich splicing factor 3; Splicing factor that specifically promotes exon-inclusion during alternative splicing. Interaction with YTHDC1	P84103	HD1vsC	Increased	1.735	2.77906
ANXA2	Annexin A2; Calcium-regulated membrane-binding protein whose affinity for calcium is greatly enhanced by anionic phospholipids. It binds two calcium ions with high affinity. May be involved in heat-stress response. Inhibits PCSK9-enhanced LDLR degradation	P07355	HD1vsC	Increased	1.87089	2.63981
CTTNBP2NL	CTTNBP2 N-terminal-like protein; CTTNBP2 N-terminal like.	Q9P2B4	HD1vsC	Increased	1.65439	2.80334
SLC20A2	Sodium-dependent phosphate transporter 2; Sodium-phosphate symporter which seems to play a fundamental housekeeping role in phosphate transport by absorbing phosphate from interstitial fluid for normal cellular functions such as cellular metabolism	Q08357	HD1vsC	Increased	2.36446	2.08814
DENND2A	DENN domain-containing protein 2A; Guanine nucleotide exchange factor (GEF) which may activate RAB9A and RAB9B. Promotes the exchange of GDP to GTP	Q9ULE3	HD1vsC	Decreased	-1.73923	2.64869
CADM1	Cell adhesion molecule 1; Mediates homophilic cell-cell adhesion in a Ca(2+)- independent manner. Also mediates heterophilic cell-cell adhesion with CADM3 and NECTIN3 in a Ca(2+)-independent manner. Acts as a tumor suppressor in non-small-cell lung cancer (NSCLC) cells. Interaction with CRTAM promotes natural killer (NK) cell cytotoxicity and interferon-gamma (IFN-gamma) secretion by CD8+ cells i…	Q9BY67	HD1vsC	Increased	2.11534	2.2552
LGALS3	Galectin-3; Galactose-specific lectin which binds IgE. May mediate with the alpha-3	P17931	HD1vsC	Increased	2.08783	2.26143
F3	Tissue factor; Initiates blood coagulation by forming a complex with circulating factor VII or VIIa. The [TF:VIIa] complex activates factors IX or X by specific limited proteolysis. TF plays a role in normal hemostasis by initiating the cell-surface assembly and propagation of the coagulation protease cascade.	P13726	HD1vsC	Increased	2.00208	2.24075
NUDT5	ADP-sugar pyrophosphatase; Enzyme that can either act as an ADP-sugar pyrophosphatase in absence of diphosphate or catalyze the synthesis of ATP in presence of diphosphate. In absence of diphosphate	Q9UKK9	HD1vsC	Increased	1.83643	2.3954
NEU3	Sialidase-3; Plays a role in modulating the ganglioside content of the lipid bilayer at the level of membrane-bound sialyl glycoconjugates. Belongs to the glycosyl hydrolase 33 family.	Q9UQ49	HD1vsC	Increased	1.34328	2.88488
S100A11	Protein S100-A11	P31949	HD1vsC	Increased	1.58475	2.58674
PTP4A1	Protein tyrosine phosphatase type IVA 1; Protein tyrosine phosphatase which stimulates progression from G1 into S phase during mitosis. May play a role in the development and maintenance of differentiating epithelial tissues. Enhances cell proliferation	Q93096	HD1vsC	Increased	1.95337	2.21773
NAP1L5	Nucleosome assembly protein 1 like 5.	Q96NT1	HD1vsC	Decreased	-1.22842	2.94017
ASS1	Argininosuccinate synthase; One of the enzymes of the urea cycle	P00966	HD1vsC	Increased	1.51136	2.63858
ANO6	Anoctamin-6; Small-conductance calcium-activated nonselective cation (SCAN) channel which acts as a regulator of phospholipid scrambling in platelets and osteoblasts. Phospholipid scrambling results in surface exposure of phosphatidylserine which in platelets is essential to trigger the clotting system whereas in osteoblasts is essential for the deposition of hydroxyapatite during bone mineraliza…	Q4KMQ2	HD1vsC	Increased	1.87754	2.21698
CPNE2	Copine-2; Calcium-dependent phospholipid-binding protein that plays a role in calcium-mediated intracellular processes. Exhibits calcium- dependent cell membrane binding properties. Belongs to the copine family.	Q96FN4	HD1vsC	Increased	2.09167	2.00041
NUCB2	Nucleobindin-2; Calcium-binding protein which may have a role in calcium homeostasis (By similarity). Acts as a non-receptor guanine nucleotide exchange factor which binds to and activates guanine nucleotide-binding protein (G-protein) alpha subunit GNAI3 (By similarity).	P80303	HD1vsC	Increased	1.94539	2.13244
CD276	CD276 antigen; May participate in the regulation of T-cell-mediated immune response. May play a protective role in tumor cells by inhibiting natural-killer mediated cell lysis as well as a role of marker for detection of neuroblastoma cells. May be involved in the development of acute and chronic transplant rejection and in the regulation of lymphocytic activity at mucosal surfaces. Could also pl…	Q5ZPR3	HD1vsC	Increased	1.31116	2.7479
DENR	Density-regulated protein; May be involved in the translation of target mRNAs by scanning and recognition of the initiation codon. Involved in translation initiation; promotes recruitmnet of aminoacetyled initiator tRNA to P site of 40S ribosomes. Can promote release of deacylated tRNA and mRNA from recycled 40S subunits following ABCE1-mediated dissociation of post-termination ribosomal complexe…	O43583	HD1vsC	Increased	1.77541	2.25939
TNS2	Tensin-2; Tyrosine-protein phosphatase which regulates cell motility proliferation and muscle-response to insulin. In muscles and under catabolic conditions	Q63HR2	HD1vsC	Increased	1.6775	2.27312
PLP2	Proteolipid protein 2; May play a role in cell differentiation in the intestinal epithelium.	Q04941	HD1vsC	Increased	1.51526	2.36439
CIB1	Calcium and integrin-binding protein 1; Calcium-binding protein that plays a role in the regulation of numerous cellular processes	Q99828	HD1vsC	Increased	1.46816	2.36789
VAMP3	Vesicle-associated membrane protein 3; SNARE involved in vesicular transport from the late endosomes to the trans-Golgi network.	Q15836	HD1vsC	Increased	1.42692	2.40822
VAMP5	Vesicle-associated membrane protein 5; May participate in trafficking events that are associated with myogenesis	O95183	HD1vsC	Increased	1.64258	2.13836
ANXA5	Annexin A5; This protein is an anticoagulant protein that acts as an indirect inhibitor of the thromboplastin-specific complex	P08758	HD1vsC	Increased	1.70218	2.06592
CRYZ	Quinone oxidoreductase; Does not have alcohol dehydrogenase activity. Binds NADP and acts through a one-electron transfer process. Orthoquinones	Q08257	HD1vsC	Increased	1.72878	2.02347
HLA-DRA	HLA class II histocompatibility antigen	P01903	HD1vsC	Increased	1.5656	2.17973
SLC7A11	Cystine/glutamate transporter; Sodium-independent	Q9UPY5	HD1vsC	Increased	1.38293	2.23126
VWA5B2	Von Willebrand factor A domain containing 5B2.	Q8N398	HD1vsC	Increased	1.34189	2.24147
LTA4H	Leukotriene A-4 hydrolase; Epoxide hydrolase that catalyzes the final step in the biosynthesis of the proinflammatory mediator leukotriene B4. Has also aminopeptidase activity.	P09960	HD1vsC	Increased	1.50347	2.07685
CD59	CD59 glycoprotein; Potent inhibitor of the complement membrane attack complex (MAC) action. Acts by binding to the C8 and/or C9 complements of the assembling MAC	P13987	HD1vsC	Increased	1.12222	2.38835
ITGB1	Integrin beta-1; Integrins alpha-1/beta-1	P05556	HD1vsC	Increased	1.44267	2.04579
NDRG1	Protein NDRG1; Stress-responsive protein involved in hormone responses	Q92597	HD1vsC	Increased	1.27849	2.19747
S100A6	Protein S100-A6; May function as calcium sensor and modulator	P06703	HD1vsC	Increased	1.2806	2.19394
CD151	CD151 antigen; Essential for the proper assembly of the glomerular and tubular basement membranes in kidney.	P48509	HD1vsC	Increased	1.31485	2.07332
GPM6A	Neuronal membrane glycoprotein M6-a; Involved in neuronal differentiation	P51674	HD1vsC	Increased	1.1619	2.17589
FN1	Fibronectin; Fibronectins bind cell surfaces and various compounds including collagen	P02751	HD1vsC	Decreased	-1.27862	2.02594
CYBRD1	Cytochrome b reductase 1; Ferric-chelate reductase that reduces Fe(3+) to Fe(2+). Present at the brush border of duodenal enterocytes where it probably reduces dietary Fe(3+) thereby facilitating its transport into the mucosal cells. Uses ascorbate as electron donor. May be involved in extracellular ascorbate recycling in erythrocyte membranes. May also act as a ferrireductase in airway epithelia…	Q53TN4	HD1vsC	Increased	1.19688	2.07542
RELL1	RELT-like protein 1; Induces activation of MAPK14/p38 cascade	Q8IUW5	HD1vsC	Increased	1.00316	2.11727
MACF1	Microtubule-actin cross-linking factor 1	Q9UPN3	HD3vsC	Increased	5.13399	2.56724
TASOR	Protein TASOR; Component of the HUSH complex	Q9UK61	HD3vsC	Increased	4.15686	3.04282
ITGA8	Integrin alpha-8 heavy chain; Integrin alpha-8/beta-1 functions in the genesis of kidney and probably of other organs by regulating the recruitment of mesenchymal cells into epithelial structures. It recognizes the sequence R-G-D in a wide array of ligands including TNC	P53708	HD3vsC	Increased	3.08278	3.13813
CTTNBP2NL	CTTNBP2 N-terminal-like protein; CTTNBP2 N-terminal like.	Q9P2B4	HD3vsC	Increased	1.68797	3.76503
HLA-DPB1	HLA class II histocompatibility antigen	P04440	HD3vsC	Increased	2.58986	2.82132
UQCRC1	Cytochrome b-c1 complex subunit 1	P31930	HD3vsC	Increased	3.12582	2.2722
APLP2	Amyloid-like protein 2; May play a role in the regulation of hemostasis. The soluble form may have inhibitory properties towards coagulation factors. May interact with cellular G-protein signaling pathways. May bind to the DNA 5'-GTCACATG-3'(CDEI box). Inhibits trypsin	Q06481	HD3vsC	Increased	2.77719	2.56218
GGA3	ADP-ribosylation factor-binding protein GGA3; Plays a role in protein sorting and trafficking between the trans-Golgi network (TGN) and endosomes. Mediates the ARF-dependent recruitment of clathrin to the TGN and binds ubiquitinated proteins and membrane cargo molecules with a cytosolic acidic cluster-dileucine (DXXLL) motif. Mediates export of the GPCR receptor ADRA2B to the cell surface. nvolve…	Q9NZ52	HD3vsC	Decreased	-1.75233	3.10001
CRYZ	Quinone oxidoreductase; Does not have alcohol dehydrogenase activity. Binds NADP and acts through a one-electron transfer process. Orthoquinones	Q08257	HD3vsC	Increased	2.13688	2.70703
SPN	CD43 cytoplasmic tail; Predominant cell surface sialoprotein of leukocytes which regulates multiple T-cell functions	P16150	HD3vsC	Increased	2.15972	2.5801
S100A11	Protein S100-A11	P31949	HD3vsC	Increased	1.97148	2.76547
SLC39A12	Zinc transporter ZIP12; Acts as a zinc-influx transporter (Potential). May be partly involved in the outbreak of schizophrenia; Belongs to the ZIP transporter (TC 2.A.5) family.	Q504Y0	HD3vsC	Increased	1.65725	3.03621
RPLP0	60S acidic ribosomal protein P0; Ribosomal protein P0 is the functional equivalent of E.coli protein L10.	P05388	HD3vsC	Increased	1.80867	2.87652
SNAP29	Synaptosomal-associated protein 29; SNAREs	O95721	HD3vsC	Increased	2.18928	2.39387
METTL26	Methyltransferase like 26.	Q96S19	HD3vsC	Increased	1.74334	2.70031
CDH11	Cadherin-11; Cadherins are calcium-dependent cell adhesion proteins. They preferentially interact with themselves in a homophilic manner in connecting cells; cadherins may thus contribute to the sorting of heterogeneous cell types.	P55287	HD3vsC	Decreased	-2.00132	2.35402
SOD3	Extracellular superoxide dismutase [Cu-Zn]; Protect the extracellular space from toxic effect of reactive oxygen intermediates by converting superoxide radicals into hydrogen peroxide and oxygen.	P08294	HD3vsC	Increased	2.28793	2.05719
SLC22A3	Solute carrier family 22 member 3; Mediates potential-dependent transport of a variety of organic cations. May play a significant role in the disposition of cationic neurotoxins and neurotransmitters in the brain. Belongs to the major facilitator (TC 2.A.1) superfamily. Organic cation transporter (TC 2.A.1.19) family.	O75751	HD3vsC	Increased	1.91387	2.40902
ITGA7	Integrin alpha-7 70 kDa form; Integrin alpha-7/beta-1 is the primary laminin receptor on skeletal myoblasts and adult myofibers. During myogenic differentiation	Q13683	HD3vsC	Increased	1.92053	2.29152
EPHX1	Epoxide hydrolase 1; Biotransformation enzyme that catalyzes the hydrolysis of arene and aliphatic epoxides to less reactive and more water soluble dihydrodiols by the trans addition of water (By similarity). May play a role in the metabolism of endogenous lipids such as epoxide-containing fatty acids ; Belongs to the peptidase S33 family.	P07099	HD3vsC	Increased	1.83997	2.36056
CD151	CD151 antigen; Essential for the proper assembly of the glomerular and tubular basement membranes in kidney.	P48509	HD3vsC	Increased	1.56694	2.60733
CAV1	Caveolin-1; May act as a scaffolding protein within caveolar membranes. Forms a stable heterooligomeric complex with CAV2 that targets to lipid rafts and drives caveolae formation. Mediates the recruitment of CAVIN proteins (CAVIN1/2/3/4) to the caveolae. Interacts directly with G-protein alpha subunits and can functionally regulate their activity (By similarity). Involved in the costimulatory si…	Q03135	HD3vsC	Increased	2.05136	2.01389
FAM186B	Protein FAM186B; Family with sequence similarity 186 member B.	Q8IYM0	HD3vsC	Increased	1.64991	2.36651
HLA-C	HLA class I histocompatibility antigen	P10321	HD3vsC	Increased	1.22423	2.74604
RPS3	40S ribosomal protein S3; Involved in translation as a component of the 40S small ribosomal subunit. Has endonuclease activity and plays a role in repair of damaged DNA. Cleaves phosphodiester bonds of DNAs containing altered bases with broad specificity and cleaves supercoiled DNA more efficiently than relaxed DNA. Displays high binding affinity for 7	P23396	HD3vsC	Increased	1.90407	2.03583
RPS18	40S ribosomal protein S18; Located at the top of the head of the 40S subunit	P62269	HD3vsC	Increased	1.77763	2.07819
CD276	CD276 antigen; May participate in the regulation of T-cell-mediated immune response. May play a protective role in tumor cells by inhibiting natural-killer mediated cell lysis as well as a role of marker for detection of neuroblastoma cells. May be involved in the development of acute and chronic transplant rejection and in the regulation of lymphocytic activity at mucosal surfaces. Could also pl…	Q5ZPR3	HD3vsC	Increased	1.20216	2.56784
PLP2	Proteolipid protein 2; May play a role in cell differentiation in the intestinal epithelium.	Q04941	HD3vsC	Increased	1.32961	2.38767
SLC9A3R2	Na(+)/H(+) exchange regulatory cofactor NHE-RF2; Scaffold protein that connects plasma membrane proteins with members of the ezrin/moesin/radixin family and thereby helps to link them to the actin cytoskeleton and to regulate their surface expression. Necessary for cAMP-mediated phosphorylation and inhibition of SLC9A3. May also act as scaffold protein in the nucleus.	Q15599	HD3vsC	Increased	1.47939	2.04305
RPS11	Ribosomal protein S11; Belongs to the universal ribosomal protein uS17 family.	P62280	HD3vsC	Increased	1.41685	2.07598
CD53	Leukocyte surface antigen CD53; Required for efficient formation of myofibers in regenerating muscle at the level of cell fusion. May be involved in growth regulation in hematopoietic cells (By similarity).	P19397	HD3vsC	Increased	1.39463	2.07802
CARHSP1	Calcium-regulated heat-stable protein 1; Binds mRNA and regulates the stability of target mRNA. Binds single-stranded DNA (in vitro).	Q9Y2V2	HD3vsC	Increased	1.26152	2.15134
SLC7A11	Cystine/glutamate transporter; Sodium-independent	Q9UPY5	HD3vsC	Increased	1.06997	2.31766
MLC1	Membrane protein MLC1; Regulates the response of astrocytes to hypo-osmosis by promoting calcium influx.	Q15049	HD3vsC	Increased	1.34738	2.02481
CYBRD1	Cytochrome b reductase 1; Ferric-chelate reductase that reduces Fe(3+) to Fe(2+). Present at the brush border of duodenal enterocytes where it probably reduces dietary Fe(3+) thereby facilitating its transport into the mucosal cells. Uses ascorbate as electron donor. May be involved in extracellular ascorbate recycling in erythrocyte membranes. May also act as a ferrireductase in airway epithelia…	Q53TN4	HD3vsC	Increased	1.2607	2.0243
SLC44A2	Choline transporter-like protein 2; Isoform 1	Q8IWA5	HD3vsC	Increased	1.09626	2.02119
ATR	Serine/threonine-protein kinase ATR; Serine/threonine protein kinase which activates checkpoint signaling upon genotoxic stresses such as ionizing radiation (IR)	Q13535	HD3vsHD1	Increased	4.87994	2.37034
TLN2	Talin-2; As a major component of focal adhesion plaques that links integrin to the actin cytoskeleton	Q9Y4G6	HD3vsHD1	Decreased	-1.26056	4.92781
BPTF	Nucleosome-remodeling factor subunit BPTF; Histone-binding component of NURF (nucleosome-remodeling factor)	Q12830	HD3vsHD1	Increased	2.97453	3.16916
SH3PXD2A	SH3 and PX domain-containing protein 2A; Adapter protein involved in invadopodia and podosome formation	Q5TCZ1	HD3vsHD1	Decreased	-3.6964	2.12237
HSPA9	Stress-70 protein	P38646	HD3vsHD1	Increased	2.54159	3.02054
CD82	CD82 antigen; Associates with CD4 or CD8 and delivers costimulatory signals for the TCR/CD3 pathway; Belongs to the tetraspanin (TM4SF) family.	P27701	HD3vsHD1	Increased	1.50527	3.76532
PDE2A	cGMP-dependent 3'	O00408	HD3vsHD1	Decreased	-2.65024	2.51735
TBC1D22A	TBC1 domain family member 22A; May act as a GTPase-activating protein for Rab family protein(s).	Q8WUA7	HD3vsHD1	Increased	1.10792	3.95204
PACSIN2	Protein kinase C and casein kinase substrate in neurons protein 2; Regulates the morphogenesis and endocytosis of caveolae (By similarity). Lipid-binding protein that is able to promote the tubulation of the phosphatidic acid-containing membranes it preferentially binds. Plays a role in intracellular vesicle-mediated transport. Involved in the endocytosis of cell-surface receptors like the EGF re…	Q9UNF0	HD3vsHD1	Increased	1.01528	3.89581
PTP4A1	Protein tyrosine phosphatase type IVA 1; Protein tyrosine phosphatase which stimulates progression from G1 into S phase during mitosis. May play a role in the development and maintenance of differentiating epithelial tissues. Enhances cell proliferation	Q93096	HD3vsHD1	Decreased	-1.51079	3.30977
PDE1B	Calcium/calmodulin-dependent 3'	Q01064	HD3vsHD1	Decreased	-2.12405	2.66499
HP	Haptoglobin alpha chain; As a result of hemolysis	P00738	HD3vsHD1	Decreased	-2.67344	2.04158
ACTR1B	Beta-centractin; Component of a multi-subunit complex involved in microtubule based vesicle motility. It is associated with the centrosome.	P42025	HD3vsHD1	Decreased	-2.13499	2.44981
SH3TC1	SH3 domain and tetratricopeptide repeats 1.	Q8TE82	HD3vsHD1	Increased	1.93054	2.63587
SRGAP2	SLIT-ROBO Rho GTPase-activating protein 2; RAC1 GTPase activating protein (GAP) that binds and deforms membranes	O75044	HD3vsHD1	Decreased	-1.50062	2.99878
LRRC47	Leucine-rich repeat-containing protein 47; Leucine rich repeat containing 47.	Q8N1G4	HD3vsHD1	Decreased	-1.68543	2.80996
SERBP1	Plasminogen activator inhibitor 1 RNA-binding protein; May play a role in the regulation of mRNA stability. Binds to the 3'-most 134 nt of the SERPINE1/PAI1 mRNA	Q8NC51	HD3vsHD1	Increased	1.10765	3.21702
DCTN4	Dynactin subunit 4; Could have a dual role in dynein targeting and in ACTR1A/Arp1 subunit of dynactin pointed-end capping. Could be involved in ACTR1A pointed-end binding and in additional roles in linking dynein and dynactin to the cortical cytoskeleton.	Q9UJW0	HD3vsHD1	Decreased	-1.69904	2.57433
XRCC5	X-ray repair cross-complementing protein 5; Single-stranded DNA-dependent ATP-dependent helicase. Has a role in chromosome translocation. The DNA helicase II complex binds preferentially to fork-like ends of double-stranded DNA in a cell cycle-dependent manner. It works in the 3'-5' direction. Binding to DNA may be mediated by XRCC6. Involved in DNA non-homologous end joining (NHEJ) required for …	P13010	HD3vsHD1	Decreased	-1.59156	2.66922
DMTN	Dematin; Membrane-cytoskeleton-associated protein with F-actin-binding activity that induces F-actin bundles formation and stabilization. Its F-actin-bundling activity is reversibly regulated upon its phosphorylation by the cAMP-dependent protein kinase A (PKA). Binds to the erythrocyte membrane glucose transporter-1 SLC2A1/GLUT1	Q08495	HD3vsHD1	Decreased	-1.27863	2.79022
EFR3A	Protein EFR3 homolog A; Component of a complex required to localize phosphatidylinositol 4-kinase (PI4K) to the plasma membrane. The complex acts as a regulator of phosphatidylinositol 4-phosphate (PtdIns(4)P) synthesis (Probable). In the complex	Q14156	HD3vsHD1	Decreased	-1.45549	2.48158
SPN	CD43 cytoplasmic tail; Predominant cell surface sialoprotein of leukocytes which regulates multiple T-cell functions	P16150	HD3vsHD1	Increased	1.69956	2.22173
MTSS2	Protein MTSS 2; Involved in plasma membrane dynamics. Potentiated PDGF- mediated formation of membrane ruffles and lamellipodia in fibroblasts	Q765P7	HD3vsHD1	Decreased	-1.63267	2.27019
SYT2	Synaptotagmin-2; Exhibits calcium-dependent phospholipid and inositol polyphosphate binding properties (By similarity). May have a regulatory role in the membrane interactions during trafficking of synaptic vesicles at the active zone of the synapse (By similarity). Plays a role in dendrite formation by melanocytes. Belongs to the synaptotagmin family.	Q8N9I0	HD3vsHD1	Decreased	-1.39009	2.49856
GNAZ	Guanine nucleotide-binding protein G(z) subunit alpha; Guanine nucleotide-binding proteins (G proteins) are involved as modulators or transducers in various transmembrane signaling systems.	P19086	HD3vsHD1	Decreased	-1.51555	2.34076
PPME1	Protein phosphatase methylesterase 1; Demethylates proteins that have been reversibly carboxymethylated. Demethylates PPP2CB (in vitro) and PPP2CA. Binding to PPP2CA displaces the manganese ion and inactivates the enzyme. Belongs to the AB hydrolase superfamily.	Q9Y570	HD3vsHD1	Decreased	-1.52882	2.2982
ADSS2	Adenylosuccinate synthetase isozyme 2; Plays an important role in the de novo pathway and in the salvage pathway of purine nucleotide biosynthesis. Catalyzes the first committed step in the biosynthesis of AMP from IMP. Belongs to the adenylosuccinate synthetase family.	P30520	HD3vsHD1	Decreased	-1.69679	2.02018
CA1	Carbonic anhydrase 1; Reversible hydration of carbon dioxide. Can hydrates cyanamide to urea.	P00915	HD3vsHD1	Decreased	-1.16418	2.5492
APOC1	Truncated apolipoprotein C-I; Inhibitor of lipoprotein binding to the low density lipoprotein (LDL) receptor	P02654	HD3vsHD1	Decreased	-1.33424	2.36711
PHYHIP	Phytanoyl-CoA hydroxylase-interacting protein; Its interaction with PHYH suggests a role in the development of the central system.	Q92561	HD3vsHD1	Decreased	-1.38929	2.07517
CHTF18	Chromosome transmission fidelity protein 18 homolog; Chromosome cohesion factor involved in sister chromatid cohesion and fidelity of chromosome transmission. Component of one of the cell nuclear antigen loader complexes	Q8WVB6	HD3vsHD1	Increased	1.25517	2.18977
MYO18A	Unconventional myosin-XVIIIa; May link Golgi membranes to the cytoskeleton and participate in the tensile force required for vesicle budding from the Golgi. Thereby	Q92614	HD3vsHD1	Increased	1.08845	2.30786
GGA3	ADP-ribosylation factor-binding protein GGA3; Plays a role in protein sorting and trafficking between the trans-Golgi network (TGN) and endosomes. Mediates the ARF-dependent recruitment of clathrin to the TGN and binds ubiquitinated proteins and membrane cargo molecules with a cytosolic acidic cluster-dileucine (DXXLL) motif. Mediates export of the GPCR receptor ADRA2B to the cell surface. nvolve…	Q9NZ52	HD3vsHD1	Decreased	-1.13325	2.09644
RHEB	GTP-binding protein Rheb; Activates the protein kinase activity of mTORC1	Q15382	HD3vsHD1	Decreased	-1.0035	2.0404

## Sheet: Up-regulated
CRABP1
UTP20
TLN2
APP
FAM186B
ACY1
IDH3A
SOD3
METTL26
MFGE8
HLA-DPB1
EHD2
TAGLN
H1-2
PPP3R1
ARRDC1
TMEM43
MAOB
SRSF3
ANXA2
CTTNBP2NL
SLC20A2
CADM1
LGALS3
F3
NUDT5
NEU3
S100A11
PTP4A1
ASS1
ANO6
CPNE2
NUCB2
CD276
DENR
TNS2
PLP2
CIB1
VAMP3
VAMP5
ANXA5
CRYZ
HLA-DRA
SLC7A11
VWA5B2
LTA4H
CD59
ITGB1
NDRG1
S100A6
CD151
GPM6A
CYBRD1
RELL1
MACF1
TASOR
ITGA8
CTTNBP2NL
HLA-DPB1
UQCRC1
APLP2
CRYZ
SPN
S100A11
SLC39A12
RPLP0
SNAP29
METTL26
SOD3
SLC22A3
ITGA7
EPHX1
CD151
CAV1
FAM186B
HLA-C
RPS3
RPS18
CD276
PLP2
SLC9A3R2
RPS11
CD53
CARHSP1
SLC7A11
MLC1
CYBRD1
SLC44A2
ATR
BPTF
HSPA9
CD82
TBC1D22A
PACSIN2
SH3TC1
SERBP1
SPN
CHTF18
MYO18A

## Sheet: Down-regulatedd
SRP19
CDH11
DENND2A
NAP1L5
FN1
GGA3
CDH11
TLN2
SH3PXD2A
PDE2A
PTP4A1
PDE1B
HP
ACTR1B
SRGAP2
LRRC47
DCTN4
XRCC5
DMTN
EFR3A
MTSS2
SYT2
GNAZ
PPME1
ADSS2
CA1
APOC1
PHYHIP
GGA3
RHEB
